# Supplementary material for: Translation and Validation of the Portuguese Version of European School for Interdisciplinary Tinnitus Research Screening Questionnaire (ESIT-SQ-PT)
Source: Audiol Res. 2025 Dec 19;16(1):2. doi: 10.3390/audiolres16010002 (PMC12821391; doi:10.3390/audiolres16010002)
Supplement: Supplementary file 1 [file audiolres-16-00002-s001.zip]

Archive with 1 entries (1 files):
- audiolres-3934612-supplementary.pdf
